# Supplementary material for: Metabolomic Analysis of Pediatric Patients with Idiosyncratic Drug-Induced Liver Injury According to the Updated RUCAM
Source: Int J Mol Sci. 2023 Sep 1;24(17):13562. doi: 10.3390/ijms241713562 (PMC10487599; doi:10.3390/ijms241713562)
Supplement: Supplementary file 1 [file ijms-24-13562-s001.zip]

Archive with 1 entries (1 files):
- ijms-2556125-supplementary.pdf
